# Supplementary material for: Zinc Sulfate Stimulates Osteogenic Phenotypes in Periosteum-Derived Cells and Co-Cultures of Periosteum-Derived Cells and THP-1 Cells
Source: Life (Basel). 2021 Apr 30;11(5):410. doi: 10.3390/life11050410 (PMC8144993; doi:10.3390/life11050410)
Supplement: Supplementary file 1 [file life-11-00410-s001.zip]

Archive with 1 entries (1 files):
- life-1194786-supplementary.pdf
